# Supplementary material for: Curvicollide D Isolated from the Fungus Amesia sp. Kills African Trypanosomes by Inhibiting Transcription
Source: Int J Mol Sci. 2022 May 29;23(11):6107. doi: 10.3390/ijms23116107 (PMC9181715; doi:10.3390/ijms23116107)
Supplement: Supplementary file 1 [file ijms-23-06107-s001.zip]

Archive with 2 entries (1 files):
- ijms-1728148-supplementary/
- ijms-1728148-supplementary/SupInfo Ortiz-Gonzalez et al..pdf
